# Supplementary material for: MK3 Gene Upregulates Granulosa Cell Apoptosis Through the TNF/P38 MAPK Pathway in Chicken
Source: Cells. 2025 Oct 20;14(20):1630. doi: 10.3390/cells14201630 (PMC12562530; doi:10.3390/cells14201630)
Supplement: Supplementary file 1 [file cells-14-01630-s001.zip]

Archive with 5 entries (5 files):
- Supplemental Figure S1.tif
- Supplementary table S1.pdf
- Supplementary tableS2.pdf
- Supplementary tableS3.pdf
- Supplementary tableS4.pdf
